# Supplementary material for: Diversity and Co-Occurrence Patterns of Fungal and Bacterial Communities from Alkaline Sediments and Water of Julong High-Altitude Hot Springs at Tianchi Volcano, Northeast China
Source: Biology (Basel). 2021 Sep 10;10(9):894. doi: 10.3390/biology10090894 (PMC8464750; doi:10.3390/biology10090894)
Supplement: Supplementary file 1 [file biology-10-00894-s001.zip]

Archive with 1 entries (1 files):
- biology-1313325-supplementary.pdf
